# Supplementary material for: Dynamic Arterial Elastance to Predict Mean Arterial Pressure Decrease after Reduction of Vasopressor in Septic Shock Patients
Source: Life (Basel). 2022 Dec 22;13(1):28. doi: 10.3390/life13010028 (PMC9862728; doi:10.3390/life13010028)
Supplement: Supplementary file 1 [file life-13-00028-s001.zip]

Archive with 1 entries (1 files):
- life-2048291-supplementary.pdf
